# Supplementary material for: Porcine Reproductive and Respiratory Syndrome (PRRS) Epidemiology in an Integrated Pig Company of Northern Italy: A Multilevel Threat Requiring Multilevel Interventions
Source: Viruses. 2021 Dec 14;13(12):2510. doi: 10.3390/v13122510 (PMC8705972; doi:10.3390/v13122510)
Supplement: Supplementary file 1 [file viruses-13-02510-s001.zip]

Archive with 3 entries (3 files):
- Figure S1.pdf
- Figure S2.png
- Figure S3.pdf
